# Supplementary material for: Trends and burden in mental disorder death in China from 2009 to 2019: a nationwide longitudinal study
Source: Front Psychiatry. 2023 May 12;14:1169502. doi: 10.3389/fpsyt.2023.1169502 (PMC10274321; doi:10.3389/fpsyt.2023.1169502)
Supplement: Supplementary file 2 [file Table_2.XLSX]

## Sheet: Table S2
Table S2. Total number of persons surveyed, deaths and deaths with mental disorders in Urban and rural China, 2009-2019
		Year
		2009	2010	2011	2012	2013	2014	2015	2016	2017	2018	2019
Total people surveyed(*million)		75.0205	78.7666	77.3965	77.216	227.236	253.611	257.571	264.773	271.136	272.255	276.873
Total number of death		437550	453211	445477	459836	1463851	1643377	1673245	1743451	1783455	1822530	1867524
Death caused by Mental Disorder		705	720	650	655	2283	2252	2201	2271	2173	2109	2159
Urban		196	210	176	183	738	688	730	692	690	708	758
Male		130	143	118	99	486	449	448	422	435	433	457
Female		66	67	58	84	252	239	282	270	255	275	301
Rural		509	510	474	472	1545	1564	1471	1579	1483	1401	1401
Male		340	333	294	288	975	1012	935	1001	963	873	884
Female		169	177	180	184	570	552	536	578	520	528	517
