# Supplementary material for: Trends and burden in mental disorder death in China from 2009 to 2019: a nationwide longitudinal study
Source: Front Psychiatry. 2023 May 12;14:1169502. doi: 10.3389/fpsyt.2023.1169502 (PMC10274321; doi:10.3389/fpsyt.2023.1169502)
Supplement: Supplementary file 3 [file Table_3.XLSX]

## Sheet: Table S3
Table S3. Age standardized mortality rates (100, 000/year) of Mental disorder by gender, urban/rural residence and type in China, 2009–2019.
	Year											Total ASMR	Average ASMR
	2009	2010	2011	2012	2013	2014	2015	2016	2017	2018	2019
Total	0.758329	0.730184	0.634095	0.630049	0.735698	0.658518	0.626032	0.615808	0.587021	0.551763	0.530128	0.616107	0.641602
Gender
Male	1.00475	0.974113	0.820291	0.754123	0.949208	0.863039	0.794962	0.782827	0.757713	0.691785	0.589493	0.77965	0.816573
Female	0.499904	0.489819	0.450021	0.499626	0.512471	0.448571	0.451034	0.444121	0.413734	0.409725	0.471633	0.448903	0.462787
Region
Urban	0.533948	0.508769	0.402982	0.431016	0.739554	0.622765	0.622917	0.555531	0.540577	0.533988	0.532329	0.561918	0.54767
Male	0.701221	0.703403	0.544057	0.467286	0.982779	0.821375	0.776328	0.688718	0.688442	0.659082	0.421084	0.683712	0.677616
Female	0.36018	0.308212	0.262193	0.389545	0.4898	0.417168	0.460646	0.417723	0.393198	0.406629	0.650118	0.437595	0.414128
Rural	0.904492	0.880221	0.809157	0.772979	0.734818	0.678181	0.628651	0.649149	0.610895	0.563213	0.529702	0.646058	0.705587
Male	1.19957	1.16074	1.03166	0.962518	0.935705	0.886435	0.806303	0.835389	0.794478	0.711424	0.681583	0.832868	0.909618
Female	0.593374	0.612688	0.590648	0.576299	0.5242	0.465143	0.446215	0.458222	0.423549	0.413463	0.375666	0.455083	0.498133
Type
Schizophrenia	0.360572	0.424387	0.354471	0.365557	0.369509	0.317349	0.303244	0.319115	0.299996	0.273206	0.271892	0.3125	0.332664
Mental disorders due to alcohol use	0.217174	0.177147	0.172943	0.141379	0.137382	0.129638	0.117793	0.11545	0.115734	0.104446	0.087381	0.121759	0.137861
Mental disorders due to substance use	0.0945263	0.0473488	0.0288599	0.0362167	0.0998286	0.0926889	0.0757895	0.0596972	0.0583716	0.0428103	0.0331496	0.0626356	0.0608443
Unidirectional depression	0.0648726	0.0481423	0.056732	0.0636922	0.0881717	0.0792786	0.0930203	0.0853051	0.072966	0.0921292	0.088808	0.081527	0.075738
Mental developmental disorders due to lead exposure	0.0128781	0.0211248	0.00755833	0.00919315	0.0193049	0.0220517	0.0191601	0.0184408	0.0211059	0.0244307	0.0292613	0.0205704	0.0185918
Bipolar disorder	0.00752521	0.0120345	0.0127007	0.0122952	0.0189361	0.0168556	0.0158385	0.0176689	0.0185654	0.0142165	0.0191608	0.0163211	0.0150725
