# Supplementary material for: Trends and burden in mental disorder death in China from 2009 to 2019: a nationwide longitudinal study
Source: Front Psychiatry. 2023 May 12;14:1169502. doi: 10.3389/fpsyt.2023.1169502 (PMC10274321; doi:10.3389/fpsyt.2023.1169502)
Supplement: Supplementary file 4 [file Table_4.XLSX]

## Sheet: Table S4
Table S4. Trends in ASMR for MD by gender, urban/rural residence and age group,2009-2019
Types of MD	Years	CMR			ASMR
		AAPC(95%CI)	P value		AAPC(95%CI)	P value
Total	2009-2019	-3.7(-8.5 to 1.5)	0.138		-3.0(-4.2 to -1.8)	0.001
Urban	2009-2019	1.8(-1.9 to 5.6)	0.299		1.3(-2.4 to 5.1)	0.457
Rural	2009-2019	-5.9(-11.8 to 0.4)	0.062		-5.1(-5.7 to -4.6)	<0.001
Gender
Male	2009-2019	-2.6(-4.4 to -0.8)	0.009		-3.9(-5.7 to -2.0)	0.001
Female	2009-2019	-3.3(-11.4 to 5.4)	0.4		-1.5(-2.7 to -0.2)	0.032
Region
Eastern region	2009-2019	-2.2(-3.7 to -0.7)	0.011		-3.5(-5.0 to -2.0)	0.001
The central region	2009-2019	-5.0(-13.4 to 4.3)	0.247		-2.3(-4.2 to -0.3)	0.027
Western region	2009-2019	-1.5(-3.4 to 0.5)	0.13		-3.0(-4.8 to -1.2)	0.005
Age
≤39 years	2009-2019	-3.5(-6.2 to -0.7)	0.02		-5.5(-8.7 to -2.2)	0.001
40-64 years	2009-2019	-2.(-3.7 to -1.4)	0.001		-4.3(-5.7 to -2.8)	<0.001
≥65 years	2009-2019	-3.7(-5.2 to -2.1)	<0.001		-6.0(-8.2 to -3.6)	<0.001
AAPC average annual percentage change, 95% CI 95% confidence intervals
