# Supplementary material for: Trends and burden in mental disorder death in China from 2009 to 2019: a nationwide longitudinal study
Source: Front Psychiatry. 2023 May 12;14:1169502. doi: 10.3389/fpsyt.2023.1169502 (PMC10274321; doi:10.3389/fpsyt.2023.1169502)
Supplement: Supplementary file 5 [file Table_5.XLSX]

## Sheet: Table S5
Table S5. Trends in mortality rate for the major types of MD by gender and urban/ rural China,2009-2019
Types of MD	Total			Man			Woman			Urban			Rural
	AAPC(95%CI)	P value		AAPC(95%CI)	P value		AAPC(95%CI)	P value		AAPC(95%CI)	P value		AAPC(95%CI)	P value
Crude mortality rate
Schizophrenia	-4.1 (-9.0 to 1.0)	0.101		-1.6 (-3.4 to 0.3)	0.087		-5.8 (-13.5 to 2.5)	0.142		1.2 (-2.1 to 4.6)	0.442		6.2 (12.4 to 0.4)	0.061
Mental disorders due to alcohol use	-8.0 (-12.1 to -3.8)	0.002		-6.1 (-7.3 to -4.9)	<0.001		-8.8 (-21.4 to 5.7)	0.192		-2.7 (-5.9 to 0.5)	0.088		-9.9 (-15.2 to -4.3)	0.004
Mental disorders due to substance use	-3.7 (-13.1 to 6.8)	0.434		0.3 (-10.4 to 12.3)	0.947		-9.8 (-18.5 to 0.0)	0.049		3.1 (-8.6 to 16.2)	0.582		-6.3 (-15.5 to 4.0)	0.193
Unidirectional depression	4.4 (-2.8 to 12.0)	0.208		6.9 (2.8 to 11.2)	0.004		2.9 (-6.6 to 13.4)	0.521		5.6 (0.9 to 10.7)	0.025		5.5 (-3.9 to 15.9)	0.226
Mental developmental disorders due to lead exposure	5.4 (-2.6 to 14.1)	0.164		5.8 (-2.0 to 14.3)	0.13		9.1 (-5.2 to 25.5)	0.195		7.0 (-0.7 to 15.3)	0.07		5.7 (-4.2 to 16.6)	0.235
Bipolar disorder	6.4 (-1.1 to 14.4)	0.087		10.6 (1.4 to 20.7)	0.023		3.8 (-8.3 to 17.5)	0.512		-	-		1.6 (-6.1 to 9.9)	0.665
Age-standardized mortality rate
Schizophrenia	-3.7 (-5.0 to -2.4)	<0.001		-3.1 (-4.7 to -1.4)	0.002		-4.3 (-7.3 to -1.1)	0.013		0.4 (-3.0 to 3.9)	0.796		-5.7 (-7.6 to -3.7)	<0.001
Mental disorders due to alcohol use	-7.4 (-8.7 to -6.0)	<0.001		-8.0 (-10.4 to -5.5)	<0.001		-6.8 (-17.4 to 5.3)	0.227		-3.2 (-6.0 to -0.2)	0.039		-9.3 (-10.7 to -7.8)	<0.001
Mental disorders due to substance use	-2.5 (-11.7 to 7.6)	0.574		-0.3 (-11.5 to 12.3)	0.958		-8.0 (-14.6 to -0.8)	0.034		2.9 (-9.4 to 17.0)	0.5		-4.7 (-12.9 to 4.4)	0.263
Unidirectional depression	5.2 (1.8 to 8.7)	0.006		5.9 (2.0 to 10.1)	0.008		4.8 (0.5 to 9.2)	0.033		5.2 (0.5 to 10.1)	0.034		6.5 (0.5 to 12.9)	0.037
Mental developmental disorders due to lead exposure	8.7 (1.2 to 16.7)	0.026		6.5 (-2.5 to 16.3)	0.143		13.8 (0.3 to 29.1)	0.046		7.4 (-1.3 to 16.9)	0.089		10.7 (1.5 to 20.8)	0.026
Bipolar disorder	7.3 (0.5 to14.5)	0.035		9.9 (3.9 to 16.2)	0.004		3.7 (-3.6 to 11.5)	0.294		-	-		1.6 (-2.2 to 5.5)	0.373
AAPC average annual percentage change, 95% CI 95% confidence intervals
