# Supplementary material for: Trends and burden in mental disorder death in China from 2009 to 2019: a nationwide longitudinal study
Source: Front Psychiatry. 2023 May 12;14:1169502. doi: 10.3389/fpsyt.2023.1169502 (PMC10274321; doi:10.3389/fpsyt.2023.1169502)
Supplement: Supplementary file 6 [file Table_6.xlsx]

## Sheet: Table S6
Table S6. The five leading causes of mental disorder mortality rates (95%CI) per 100, 000 among urban and rural residents by region, sex and age in China, 2009–2019
Subgroup	Mortality Rate (per 100,000)	95% CI
Eastern regions
1.Schizophrenia	0.3	0.266~0.334
2.Unidirectional depression	0.098	0.068~0.128
3.Mental developmental disorders due to lead exposure	0.098	0.081~0.114
4.Mental disorders due to alcohol use	0.025	0.017~0.032
5.Mental disorders due to substance use	0.029	0.022~0.036
Central regions
1.Schizophrenia	0.297	0.255~0.339
2.Unidirectional depression	0.062	0.051~0.073
3.Mental disorders due to substance use	0.062	0.054~0.070
4.Mental disorders due to alcohol use	0.036	0.025~0.047
5.Mental developmental disorders due to lead exposure	0.009	0.006~0.012
Western regions
1.Schizophrenia	0.437	0.400~0.473
2.Mental disorders due to substance use	0.307	0.257~0.358
3.Mental disorders due to alcohol use	0.149	0.103~0.195
4.Unidirectional depression	0.057	0.047~0.067
5.Mental developmental disorders due to lead exposure	0.015	0.008~0.022
Male
1.Schizophrenia	0.364	0.332~0.395
2.Mental disorders due to alcohol use	0.261	0.212~0.311
3.Mental disorders due to substance use	0.092	0.063~0.121
4.Unidirectional depression	0.068	0.057~0.079
5.Mental developmental disorders due to lead exposure	0.022	0.017~0.027
Female
1.Schizophrenia	0.291	0.253~0.329
2.Unidirectional depression	0.081	0.070~0.092
3.Mental disorders due to substance use	0.031	0.022~0.040
4.Mental disorders due to alcohol use	0.019	0.009~0.029
5.Mental developmental disorders due to lead exposure	0.016	0.011~0.022
≤39 years
1.Schizophrenia	0.071	0.064~0.078
2.Mental disorders due to alcohol use	0.034	0.021~0.047
3.Mental disorders due to substance use	0.027	0.022~0.031
4.Unidirectional depression	0.018	0.015~0.020
5.Mental developmental disorders due to lead exposure	0.009	0.007~0.012
40-64 years
1.Schizophrenia	0.156	0.141~0.170
2.Mental disorders due to alcohol use	0.086	0.071~0.102
3.Unidirectional depression	0.034	0.030~0.039
4.Mental disorders due to substance use	0.022	0.017~0.027
5.Mental developmental disorders due to lead exposure	0.007	0.005~0.009
≥65 years
1.Schizophrenia	0.106	0.093~0.119
2.Mental disorders due to alcohol use	0.025	0.019~0.032
3.Unidirectional depression	0.024	0.019~0.029
4.Mental disorders due to substance use	0.005	0.004~0.006
5.Mental developmental disorders due to lead exposure	0.003	0.002~0.004
